# Supplementary material for: Noble 3,4-Seco-triterpenoid Glycosides from the Fruits of Acanthopanax sessiliflorus and Their Anti-Neuroinflammatory Effects
Source: Antioxidants (Basel). 2021 Aug 24;10(9):1334. doi: 10.3390/antiox10091334 (PMC8466647; doi:10.3390/antiox10091334)
Supplement: Supplementary file 1 [file antioxidants-10-01334-s001.zip]

Archive with 1 entries (1 files):
- antioxidants-1252573-supplementary.pdf
